# Supplementary material for: A Piezoelectric Sensor Based on MWCNT-Enhanced Polyvinyl Chloride Gel for Contact Perception of Grippers
Source: Biomimetics (Basel). 2025 Jun 3;10(6):363. doi: 10.3390/biomimetics10060363 (PMC12190710; doi:10.3390/biomimetics10060363)
Supplement: Supplementary file 1 [file biomimetics-10-00363-s001.zip]

Archive with 1 entries (1 files):
- biomimetics-3593826-supplementary.pdf
